# Supplementary material for: Precision prevention in occupational health: a conceptual analysis and development of a unified understanding and an integrative framework
Source: Front Public Health. 2024 Sep 18;12:1444521. doi: 10.3389/fpubh.2024.1444521 (PMC11445082; doi:10.3389/fpubh.2024.1444521)
Supplement: Supplementary file 3 [file Table_3.XLSX]

## Sheet: Data extraction
Supplementary Material Precision prevention in occupational health: A conceptual analysis and development of a unified understanding and an integrative framework
S3. Table 1. Raw data.
Number	Authors	Year of publication	Title	Description of definition	Framework	Category
1	Abbas, S. Z.	2015	The effectiveness of using the workplace to identify and address modifiable health risk factors in deprived populations	N/A	N/A	N/A
2	Adorjan, K.	2023	Development and Validation of a Simple Tool for Predicting Pandemic-Related Psychological Distress Among Health Care Workers	N/A	N/A	N/A
3	Ammar, S.	2022	Efficacy of a Targeted Intervention Method to Improve the Use of Hearing Protection Devices among Agro-Industrial Workers in Malaysia	A targeted intervention is an intervention developed based on the shared characteristics of members of a group [11]. In contrast, a tailored approach considers the characteristics of an individual rather than a group to devise an intervention [11].	Targeted and Tailored Approaches	Person-Centered Approaches
4	Andersen, L.	2013	Efficacy of 'Tailored Physical Activity' in reducing sickness absence among health care workers: design of a randomised controlled trial.	N/A	N/A	N/A
5	Andersen, L.	2015	Efficacy of ‘Tailored Physical Activity’ on reducing sickness absence among health care workers: A 3-months randomised controlled trial	N/A	N/A	N/A
6	Andersen, L.	2015	Efficacy of Tailored Physical Activity or Chronic Pain Self-Management Programme on return to work for sick-listed citizens: A 3-month randomised controlled trial	N/A	N/A	N/A
7	Andersson, M.	2023	The four domains of the person-centred practice framework from the perspective of critical care nurses in intensive care units during a pandemic	N/A	Person-Centered-Practice Framework	Person-Centered Approaches
8	Asfar, T.	2021	Implementing a Novel Workplace Smoking Cessation Intervention Targeting Hispanic/Latino Construction Workers: A Pilot Cluster Randomized Trial	N/A	N/A	N/A
9	Asfar, T.	2018	A cluster randomized pilot trial of a tailored worksite smoking cessation intervention targeting Hispanic/Latino construction workers: Intervention development and research design	Intervention adaptation, in terms of the design, treatment components, and delivery methods, is a powerful tool for increasing the relevance of health information by addressing personal, environmental, and social factors pertinent to the target population (Resnicow et al., 2000).	N/A	N/A
10	Baumann, H.	2023	Efficacy of Individualized Sensory-Based mHealth Interventions to Improve Distress Coping in Healthcare Professionals: A Multi-Arm Parallel-Group Randomized Controlled Trial	Individualized interventions (sometimes also called adaptive, needs-specific, target group-specific, tailored, or personalized interventions) offer a potential way of delivering person-centered interventions by varying levels of individual needs and empowering individuals to monitor their health actively [86]. Potential opportunities for individualization are (1) the adaptation of intervention co…	N/A	N/A
11	Baumann, H.	2023	mHealth interventions to reduce stress in healthcare workers (fitcor): study protocol for a randomized controlled trial	However, the definition of a tailored health app is unclear due to the lack of a framework for individualized app elements. In one of the few reviews that adequately addresses this issue, the authors enumerate the Individualized Elements in the app and grade whether it is a tailored or non-tailored mHealth intervention [77].	N/A	N/A
12	Beer-Borst, S.	2019	RE-AIM evaluation of a one-year trial of a combined educational and environmental workplace intervention to lower salt intake in Switzerland	N/A	N/A	N/A
13	Béjar, L. M.	2024	Short-Term Effect of a Health Promotion Intervention Based on the Electronic 12-Hour Dietary Recall (e-12HR) Smartphone App on Adherence to the Mediterranean Diet Among Spanish Primary Care Professionals: Randomized Controlled Clinical Trial	N/A	N/A	N/A
14	Berninger N. M.	2020	Sedentary Work in Desk-Dominated Environments: A Data-Driven Intervention Using Intervention Mapping	N/A	Intervention Mapping	Intervention Design and Evaluation Models
15	Berninger, N. M.	2022	The Effects of UPcomplish on Office Workers’ Sedentary Behaviour, Quality of Life and Psychosocial Determinants: A Stepped-Wedge Design	N/A	N/A	N/A
16	Bidargaddi, N.	2018	To prompt or not to prompt? A micro-randomized trial of time-varying push notifications to increase proximal engagement with a mobile health application	N/A	N/A	N/A
17	Blake, H.	2014	Evaluation of occupational health checks for hospital employees	N/A	N/A	N/A
18	Blake, H.	2018	Employee perceptions of a workplace HIV testing intervention	N/A	N/A	N/A
19	Bonn, S.	2022	Clinical Outcomes Among Working Adults Using the HealthIntegrator Smartphone App:Analyses of Prespecified SecondaryOutcomes in a Randomized Controlled Trial	N/A	N/A	N/A
20	Bonn, S. E.	2019	App-technology to improve lifestyle behaviors among working adults - theHealth Integrator study, a randomized controlled trial	N/A	N/A	N/A
21	Broneder, E.	2021	mHealthINX – A Virtual Reality-Based Occupational Stress Management Solution for Older Employees	N/A	N/A	N/A
22	Brossoit, R. M.	2023	The Effects of a Total Worker Health Intervention on Workplace Safety: Mediating Effects of Sleep and Supervisor Support for Sleep	N/A	Total Worker Health	Workplace Health Models
23	Caperchione, C. M.	2015	The POWERPLAY workplace physical activity and nutrition intervention for men: Study protocol and baseline characteristics	N/A	N/A	N/A
24	Caperchione C. M.	2016	Changes in Men’s Physical Activity and Healthy Eating Knowledge and Behavior as a Result of Program Exposure: Findings From the Workplace POWERPLAY Program	N/A	N/A	N/A
25	Castel-Feced, S.	2023	Influence of cardiovascular risk factors and treatment exposure on cardiovascular event incidence: Assessment using machine learning algorithms	N/A	N/A	N/A
26	Chadyiwa, M.	2022	Investigating Machine Learning Applications in the Predictionof Occupational Injuries in South African National Parks	N/A	N/A	N/A
27	Charzyńska, E.	2023	Patterns of work-related stress and their predictors among emergency department nurses and emergency medical services staff in a time of crisis: a latent profile analysis	N/A	N/A	N/A
28	Choi, S. H.	2014	Web-Enhanced Tobacco Tactics With Telephone Support Versus1-800-QUIT-NOW Telephone Line Intervention for OperatingEngineers:Randomized Controlled Trial	N/A	N/A	N/A
29	Christensen, J. R.	2011	Diet, physical exercise and cognitive behavioral training as a combined workplace based intervention to reduce body weight and increase physical capacity in health care workers - a randomized controlled trial	N/A	N/A	N/A
30	Christensen, J. R.	2012	Weight loss among female health care workers- a 1-year workplace based randomized controlled trial in the FIN/ALE-health study	N/A	N/A	N/A
31	Damen, I.	2021	Advancing Digital Behavior Change Interventions by Exploring a Calendar-Based Suggestion System	Digital interventions to support healthy behavior, often referred to as Digital Behavior Change Interventions (DBCIs), employ digital technologies such as mobile application technology and sensors to achieve this goal [26]. DBCIs can promote healthy behaviors of office workers in a cost-effective, scalable and personalized way and have therefore attracted growing interest from health promotion pr…	N/A	N/A
32	Das, B. M.	2015	The use of active living every day to improve mass transit district employees' physical activity affect and enjoyment	N/A	N/A	N/A
33	Dashti, H. S.	2023	Chronotype Polygenic Score and the Timing and Quality of Workplace Cafeteria Purchases: Secondary Analysis of the ChooseWell 365 Randomized Controlled Trial	N/A	N/A	N/A
34	De Cocker, K.	2018	From Evidence-Based Research to Practice-Based Evidence: Disseminating a Web-Based Computer-Tailored Workplace Sitting Intervention through a Health Promotion Organisation	N/A	Theory of Planned Behavior Self-Regulation Theory RE-AIM	Belief-Attitude Theories Socio-Cognitive Theories Intervention Design and Evaluation Models
35	De Cocker, K.	2019	Who uses action planning in a web‐based computer‐tailored intervention to reduce workplace sitting and what do action plans look like? Analyses of the Start to stand intervention among Flemish employees	N/A	N/A	N/A
36	De Cocker, K.	2015	Theory-driven, web-based, computer-tailored advice to reduce and interrupt sitting at work: development, feasibility and acceptability testing among employees	N/A	N/A	N/A
37	De Cocker, K.	2016	The Effectiveness of a Web-Based Computer-Tailored Intervention on Workplace Sitting: A Randomized Controlled Trial	Computer-tailored interventions require participants to complete 1 or more brief assessment surveys. Then, based on participants’ answers, a computer program selects the relevant feedback messages from a database (through if-then algorithms), with the intention to provide information that is as personally relevant as possible [26].	N/A	N/A
38	De Cocker, K.	2017	What are the working mechanisms of a web-based workplace sitting intervention targeting psychosocial factors and action planning?	N/A	N/A	N/A
39	Dias, L.	2015	Using an Interactive Self-Assessment Tool to Strengthen Your Employee Assistance Service	N/A	N/A	N/A
40	Doda, D.	2015	Relative benefit of a Stage of Change approach for the prevention of musculoskeletal pain and discomfort: A cluster randomised trial	N/A	Stage of Change Approach	Decision-Making Theories
41	Duan, Y. P.	2020	Psychosocial profiles of physical activity fluctuation in office employees: A latent profile analysis	N/A	N/A	N/A
42	Dzubur, E.	2023	The Effect of a Digital Mental Health Program on Anxiety and Depression Symptoms: Retrospective Analysis of Clinical Severity	N/A	N/A	N/A
43	Elvitigala, D. S.	2021	StressShoe: A DIY Toolkit for just-in-time Personalised Stress Interventions for Office Workers Performing Sedentary Tasks	N/A	N/A	N/A
44	Fetherman D. L.	2023	Use of the PRECEDE-PROCEED Model to Pilot an Occupational Physical Activity Intervention: Tailored Through a Community Partnership.	N/A	PRECEDE-PROCEED Model	Intervention Design and Evaluation Models
45	Filon, F. L.	2023	Effectiveness of a Skin Care Program With a Cream Containing Ceramide C and a Personalized Training for Secondary Prevention of Hand Contact Dermatitis	N/A	N/A	N/A
46	Friedrich, J.	2023	Occupational resource profiles for an addressee orientation in occupational health management: a segmentation analysis	Precision prevention (Gambhir et al., 2018) attempts to address the needs and requirements of individuals and reach them in an addressee-oriented manner. In contrast to a one-size-fits-all approach, where one intervention is designed for all employees, addressee orientation considers the individual differences and characteristics of individuals as well as groups of individuals (von Hippel and Tip…	Precision Health Model	Precision Health/Medicine Approaches
47	Fu, H.	2023	Influence of Cues on the Safety Hazard Recognition of Construction Workers during Safety Training: Evidence from an Eye-Tracking Experiment	N/A	N/A	N/A
48	Gans, K. M.	2015	Innovative video tailoring for dietary change: Final results of the Good for you! cluster randomized trial	N/A	N/A	N/A
49	Gearhart, C. A.	2023	Teachers’ psychological stress and wellbeing during a pandemic: Exploring latent profiles	N/A	N/A	N/A
50	Gellert, G. A.	2022	Employee Wellness in a Changing Climate: Environmental Heat Stress Driving Need for Targeted Health Promotion and Risk Reduction	N/A	N/A	N/A
51	Gram, B.	2012	Effect of individualized worksite exercise training on aerobic capacity and muscle strength among construction workers - a randomized controlled intervention study	N/A	N/A	N/A
52	Green, S.	2020	Addressing Healthcare Professional Burnout: A Quality Improvement Intervention	N/A	N/A	N/A
53	Grigorescu, S.	2020	Original targeted therapy for the management of the burnout syndrome in nurses: an innovative approach and a new opportunity in the context of predictive, preventive and personalized medicine.	Nowadays, it is well known that PPPM is the new integra-tive concept in healthcare sector that enables to predict individual predisposition before onset of the disease, to provide targeted preventive measures and create personalized treatment algorithms tailored to the person. Replacing the delayed intervention by predictive medicine tailored to the person, there active by preventive medicine and…	Precision Medicine	Precision Health/Medicine Approaches
54	Grigorescu, S.	2018	The role of the personality traits and work characteristics in the prediction of the burnout syndrome among nurses-a new approach within predictive, preventive, and personalized medicine concept	According to the predictive, preventive, and personalized medicine concept, which is considered to be the main determinant of future medicine development, the burnout syn-drome, as new arisen pathology, can be addressed on all the PPPM levels. Individually, the three PPPM elements are increasingly becoming a recognized concept and are graduallyintegrated into healthcare systems across Europe in v…	Precision Medicine	Precision Health/Medicine Approaches
55	Gryshchuk, L.	2022	Profiles of vulnerability to alcohol use and mental health concerns in first responders	N/A	N/A	N/A
56	Hao, R.	2023	Anxiety-associated factors among employees with different personality profiles: a cross-sectional study in China	N/A	N/A	N/A
57	Haslam, C.	2018	Walking Works Wonders: A tailored workplace intervention evaluated over 24 months	N/A	N/A	N/A
58	Haslam, C.	2019	Walking Works Wonders: A Workplace Health Intervention Evaluated Over 24 Months	N/A	N/A	N/A
59	Hees, H. L.	2010	Effectiveness of adjuvant occupational therapy in employees with depression: design of a randomized controlled trial	N/A	N/A	N/A
60	Hees, H. L.	2013	Adjuvant occupational therapy improves long-term depression recovery and return-to-work in good health in sick-listed employees with major depression: results of a randomised controlled trial	N/A	N/A	N/A
61	Hnizdo, E.	2011	Worksite wellness program for respiratory disease prevention in heavy-construction workers	N/A	N/A	N/A
62	Holtermann, A.	2010	Worksite interventions for preventing physical deterioration among employees in job-groups with high physical work demands: Background, design and conceptual model of FIN/ALE	N/A	N/A	N/A
63	Hong, O. S.	2013	An Internet-Based Tailored Hearing Protection Intervention for Firefighters: Development Process and Users' Feedback	N/A	N/A	N/A
64	Huang, J. J.	2013	Effects of a Workplace Multiple Cardiovascular Disease Risks Reduction Program	N/A	N/A	N/A
65	Hutchinson, J.	2018	Changes in sitting time and sitting fragmentation after a workplace sedentary behaviour intervention	N/A	N/A	N/A
66	Inchusri, T.	2023	Association of Generation and Group Size With the Usage of a Mobile Health App in Thailand: Secondary Analysis of the ThaiSook Cohort Study	mHealth tracking apps are among the most common types of mHealth apps [12], which allow users to monitor and track various health parameters such as physical activity, nutrition, sleep patterns, and vital signs, providing individuals with insights into their lifestyle habits and offering opportunities for behavior changeand improvement.	N/A	N/A
67	Jackson, C.	2023	Barriers and drivers of positive COVID-19 vaccination behaviours among healthcare workers in Europe and Central Asia: a qualitative cross-country synthesis	N/A	N/A	N/A
68	Jay, K.	2015	Effect of Individually Tailored Biopsychosocial Workplace Interventions on Chronic Musculoskeletal Pain and Stress Among Laboratory Technicians: Randomized Controlled Trial	N/A	N/A	N/A
69	Jay, K.	2014	Effect of individually tailored biopsychosocial workplace interventions on chronic musculoskeletal pain, stress and work ability among laboratory technicians: randomized controlled trial protocol	N/A	N/A	Person-Centered Approaches
70	Jeelani, I.	2018	Are Visual Search Patterns Predictive of Hazard Recognition Performance? Empirical Investigation Using Eye-Tracking Technology	Such interventions are being adopted in various domains including healthcare, education, and aviation, and is quickly replacing the traditional one-size-fits-all training approach (Linet al. 2014). Apart from superior training outcomes, personalized training interventions have been shown to yield higher return on investments and reduce unnecessary and redundant instruction (Hannum 2009).	N/A	N/A
71	Jensen, J. D.	2014	Comparing tailored and narrative worksite interventions at increasing colonoscopy adherence in adults 50-75: A randomized controlled trial	One communication strategy that has increased CRC screening adherence is tailoring (e.g., Manne et al., 2009). Tailoring is the personalization of information based on individual characteristics. (Kreuter, Farrell, Olevitch, & Brennan, 2000). Instead of crafting a message for everyone (stock messages) or for a particular group or demographic (targeted messages), tailoring involves the creation of…	N/A	N/A
72	Jenull, B. B.	2015	The Different Facets of Work Stress: A Latent Profile Analysis of Nurses’ Work Demands	N/A	N/A	N/A
73	Jones-Bitton, A.	2022	Latent burnout profiles of veterinarians in Canada: Findings from a cross-sectional study	N/A	N/A	N/A
74	Kapanen, A. I.	2021	Pharmacist-led cardiovascular risk prevention in Western Canada: a qualitative study	N/A	N/A	N/A
75	Kim, J.-Y.	2015	Effectiveness of 6 Months of Tailored Text Message Reminders for Obese Male Participants in a Worksite Weight Loss Program: Randomized Controlled Trial	N/A	N/A	N/A
76	Kocielnik R.	2015	Personalized Stress Management: Enabling Stress Monitoring with LifelogExplorer	N/A	N/A	N/A
77	Kouwenhoven-Pasmooij, T. A.	2018	Effectiveness of the blended-care lifestyle intervention 'PerfectFit': a cluster randomised trial in employees at risk for cardiovascular diseases	N/A	N/A	N/A
78	Kraft, D.	2022	CareCam: Towards user-tailored Interventions at the Workplace using a Webcam	N/A	N/A	N/A
79	Kwasnicka, D.	2017	Comparing motivational, self-regulatory and habitual processes in a computer-tailored physical activity intervention in hospital employees - protocol for the PATHS randomised controlled trial	Recently computer-tailoring has been used to deliver behavioural interventions inhealth contexts and it has received increased attention as a means to effectively deliver personalised interventions to a wide audience at a relatively low cost [23]. These interventions provide users with individualised feedback based on their demographic profile and preferences. Users are prompted to provide inform…	Elaboration Likelihood Model of Persuasion	Decision-Making Theories
80	Kwasnicka, D.	2019	Physical acitivity tailored intervention in hospital staff (PATHS): A randomised controlled trial on online tailored program	N/A	N/A	N/A
81	Lamb, J. J.	2022	Personalized Lifestyle Intervention and Functional Evaluation Health Outcomes SurvEy: Presentation of the LIFEHOUSE Study Using N-of-One Tent-Umbrella-Bucket Design	Four principles-medicine should be personalized, predictive, preventive and participatory. This “P4 Medicine” is personalized and patient-centered, focusing on the person and not the disease a person may have. It will be predictive in seeking to identify the preclinical trend/decline towards illness before the onset of symptoms that herald the loss of function and health. It will be preventive as…	P4 Medicine	Precision Health/Medicine Approaches
82	Langille, J.-L.	2011	Strength of messaging in changing attitudes in a workplace wellness program	N/A	Elaboration Likelihood Model of Persuasion	Decision-Making Theories
83	Lawanot, W.	2019	Daily Stress and Mood Recognition System Using Deep Learning and Fuzzy Clustering for Promoting Better Well-Being	N/A	Personalized Classification Model	Person-Centered Approaches
84	Leduc, C.	2021	Participatory Development Process of Two Human Dimension Intervention Programs to Foster Physical Fitness and Psychological Health and Well-Being in Wildland Firefighting	N/A	Intervention Development Framework	Intervention Design and Evaluation Models
85	Leduc, C.	2022	Effectiveness of fitness training and psychosocial education intervention programs in wildland firefighting: a cluster randomised control trial	N/A	Job Demands-Resources Model	Workplace Health Models
86	Lenz, T. L.	2011	Implementing lifestyle medicine with medication therapy management services to improve patient-centered health care	N/A	Transtheoretical Model	Decision-Making Theories
87	Leung, C. L. K.	2022	Profiling vaccine believers and skeptics in nurses: A latent profile analysis	The traditional one-size-fit-all approach does not appear to be effective in conveying the message for vaccination to the versa-tile psychological profiles. Prior studies showed that a tailored intervention program targeting specific subpopulation enhances the acceptance and uptake rate of vaccination.	5C Psychological Antecedents of Vaccination	Decision-Making Theories
88	Levy, D. E.	2018	Design of ChooseWell 365: Randomized controlled trial of an automated, personalized worksite intervention to promote healthy food choices and prevent weight gain	N/A	Model of Social Action Theory	Socio-Cognitive Theories
89	Li, J.	2019	The association between awareness and behavior concerning the need for protection when using pesticide sprays and neurologic symptoms: A latent class cluster analysis	N/A	Person-Centered Model	Person-Centered Approaches
90	Li, Y.	2023	Latent profile analysis and influence factors study of presenteeism among ICU nurses in China	N/A	N/A	N/A
91	Lieslehto, J.	2022	A machine learning approach to predict resilience and sickness absence in the healthcare workforce during the COVID-19 pandemic	Previous group-level studies have outlined many potential predictors, such as particular medical professions, workplace status, psychological factors, and several sociodemographic factors, that predict poor resilience and COVID-19 outbreak-related mental health disorders2,9–11. However, these findings have not resulted in advances in the individual-level characterization of vulnerable individuals…	N/A	N/A
92	Loeppke, R.	2013	The association of technology in a workplace wellness program with health risk factor reduction	This Web-based prevention plan allows individual users to complete a health risk appraisal (HRA), biometric reporting, and laboratory testing to develop a customized prevention plan. The plan provides users with knowledge of their health risks as well as suggestions to reduce those risks. In addition, each user is provided a suite of support tools, recommended risk-reduction activities, and infor…	N/A	N/A
93	Marzocchi, I.	2023	Demand–Resource Profiles and Job Satisfaction in the Healthcare Sector: A Person-Centered Examination Using Bayesian Informative Hypothesis Testing	N/A	Person-Centered Model	Person-Centered Approaches
94	Mauriello, L. M.	2012	An internet-based computer-tailored intervention to promote responsible drinking: Findings from a pilot test with employed adults	Computer tailored interventions (CTIs) offer an attractive venue by which to deliver standardized and personalized guidance on alcohol use on a population basis. CTIs combine the advantages of a clinic approach (individualized interactions with the goals of a public health approach (targeting large population segments).	Transtheoretical Model	Decision-Making Theories
95	McCall, H. C.	2021	Stakeholder perspectives on internet-delivered cognitive behavioural therapy for public safety personnel: A qualitative analysis	N/A	N/A	N/A
96	McGuckin, T.	2017	The use and evaluation of a theory-informed, multi-component intervention to reduce sedentary behaviour in the workplace	N/A	Theory of Planned Behavior Social Cognitive Theory Transtheoretical Model	Belief-Attitude Theories Socio-Cognitive Theories Decision-Making Theories
97	McHugh, J.	2012	Online tailored weight management in the worksite: Does it make a difference in biennial health risk assessment data?	Health risk assessments (HRAs) assess the current status of an employee’s wellness level, risk of illness or disease, and identify behaviors (lifestyle, medical, or access to health services and screenings) that need to change. Tailored communication is a promising approach to facilitating health behavior change given its ability to provide individualized information to large numbers of people. T…	N/A	N/A
98	McHugh, S. M.	2023	Understanding tailoring to support the implementation of evidence-based interventions in healthcare: The CUSTOMISE research programme protocol	There is some evidence to suggest that to be more effective, strategies should be tailored; that is, selected and designed to address specific determinants which may influence implementation in a given context. tailoring often involves some or all of the following steps: (a) the identification of implementation determinants, (b) prioritisation of determinants, and (c) selection of strategies by m…	N/A	N/A
99	Mistretta, E. G.	2018	Resilience Training for Work-Related Stress Among Health Care Workers: Results of a Randomized Clinical Trial Comparing In-Person and Smartphone-Delivered Interventions	N/A	N/A	N/A
100	Monnaatsie, M.	2023	The Feasibility of a Text-Messaging Intervention Promoting Physical Activity in Shift Workers: A Process Evaluation	N/A	N/A	N/A
101	Niks, I.	2018	Work Stress Interventions in Hospital Care: Effectiveness of the DISCovery Method	The current intervention study presents a specific method for diagnosis of risk factors at work and subsequent development and implementation of tailored work stress and performance interventions, the so-called DISCovery method; The DISCovery method consisted of three successive steps: (1) psychosocial risk diagnosis; (2) development of interventions; and (3) implementation of the interventions.	Demand-Induced Strain Compensation Recovery Model Participatory action research	Workplace Health Models Intervention Design and Evaluation Models
102	Nylen, E. C.	2017	A pilot-study of a worksite based participatory intervention program: Its acceptability and short-term effects on work climate and attitudes in human service employees	N/A	Job Demand Control Model Effort-Reward Imbalance Model Job Demands-Resources Model	Workplace Health Models
103	Otto, A. K.	2022	Multicomponent exercises to prevent and reduce back pain in elderly care nurses: a randomized controlled trial	N/A	N/A	N/A
104	Ouellette, R. R.	2018	Teacher Job Stress and Satisfaction in Urban Schools: Disentangling Individual-, Classroom-, and Organizational-Level Influences	N/A	Job Demand Control Support Model Burnout cascade model	Workplace Health Models Stress – Coping – Well-being Theories
105	Pandey, A.	2011	Heading towards the Safer Highways: an assessment of the Avahan prevention programme among long distance truck drivers in India	N/A	N/A	N/A
106	Patterson, P. D.	2017	Fatigue mitigation with SleepTrackTXT2 in air medical emergency care systems: study protocol for a randomized controlled trial	N/A	N/A	N/A
108	Patterson, P. D.	2019	Real-Time Fatigue Mitigation with Air-Medical Personnel: The SleepTrackTXT2 Randomized Trial	N/A	N/A	N/A
107	Patterson, P. D.	2014	Mobile phone text messaging intervention to improve alertness and reduce sleepiness and fatigue during shiftwork among emergency medicine clinicians: Study protocol for the SleepTrackTXT pilot randomized controlled trial	N/A	Integrative Model of Behavioral Prediction	Belief-Attitude Theories
109	Pesola, A. J.	2014	Muscle Inactivity and Activity Patterns after Sedentary Time-Targeted Randomized Controlled Trial	N/A	Theory of Planned Behavior	Belief-Attitude Theories
110	Pidd, K.	2015	A recipe for good mental health: A pilot randomised controlled trial of a psychological wellbeing and substance use intervention targeting young chefs	N/A	N/A	N/A
111	Portoghese, I.	2023	COVID-19 Vaccine Hesitancy among Italian Healthcare Workers: Latent Profiles and Their Relationships to Predictors and Outcome	N/A	5C Psychological Antecedents of Vaccination	Decision-Making Theories
112	Portugal, L. C. L.	2022	Vulnerability and Protective Factors for PTSD and Depression Symptoms Among Healthcare Workers During COVID-19: A Machine Learning Approach	Identifying vulnerability and protective factors for mental health is a major challenge in psychiatry. Currently, we can apply artificial intelligence, such as machine learning approaches, to find individual predictions that can help to detect mental health vulnerabilities. Machine learning is a rapidly emerging field that has the potential to identify multivariate patterns in psychometric data t…	N/A	N/A
113	Ratzon, N. Z.	2016	The effect of a structured personalized ergonomic intervention program for hospital nurses with reported musculoskeletal pain: An assigned randomized control trial	N/A	4 Stages Model	Intervention Design and Evaluation Models
114	Robles-Granda, P.	2021	Jointly Predicting Job Performance, Personality, Cognitive Ability, Affect, and Well-Being	N/A	N/A	N/A
115	Rollo, S.	2020	A combined health action process approach and mHealth intervention to reduce workplace sitting time in office-working adults: a secondary analysis examining health-related quality of life and work performance outcomes	N/A	Health action process approach	Socio-Cognitive Theories
116	Salinger, M. R.	2023	Employees’ Baseline Food Choices and the Effect of a Workplace Intervention to Promote Healthy Eating: Secondary Analysis of the ChooseWell 365 Randomized Controlled Trial	N/A	N/A	N/A
117	Salmela, J.	2023	Latent classes of unhealthy behaviours and their associations with subsequent sickness absence: a prospective register-linkage study among Finnish young and early midlifeemployees	N/A	N/A	N/A
118	Sanders, M. R.	2011	Workplace Triple P: A Controlled Evaluation of a Parenting Intervention for Working Parents	N/A	Social Learning and Cognitive-Behavioral Models	Socio-Cognitive Theories
119	Schelleman-Offermans, K.	2022	The Future Positive micro-intervention protocol: A program aiming to increase a healthy life-style among employees with a low socio-economic position	N/A	Intervention Mapping Reserve Capacity Model	Intervention Design and Evaluation Models Stress – Coping – Well-being Theories
120	Seaton, C. L.	2017	Acceptability of the POWERPLAY Program: A Workplace Health Promotion Intervention for Men	N/A	N/A	N/A
121	Soliman, G. A.	2018	Wellness programme at the workplace promotes dietary change and improves health indicators in a longitudinal retrospective study	N/A	Health Belief Model Transtheoretical Model	Belief-Attitude Theories Decision-Making Theories
122	Somers, M.	2019	Application of the person-centered model to stress and well-being research: An investigation of profiles of employee well-being	Most effectively viewed as a complement to the variable-centered model, the person-centered model is based on the premise that there are groups of individuals who share similar sets of attributes that are associated with other attributes or outcomes. Thus, unlike variable-centered research, the person-centered model is focused on identifying clusters or profiles of similar individuals and on expl…	Person-Centered model	Person-Centered Approaches
123	Somerset, S.	2021	Accessing Voluntary HIV Testing in the Construction Industry: A Qualitative Analysis of Employee Interviews from the Test@Work Study	N/A	N/A	N/A
124	Stephens, S. K.	2018	What strategies do desk-based workers choose to reduce sitting time and how well do they work? Findings from a cluster randomised controlled trial	N/A	Social Cognitive Theory	Socio-cognitive Theories
125	Stephenson, A.	2021	The “Worktivity” mHealth intervention to reduce sedentary behaviour in the workplace: a feasibility cluster randomised controlled pilot study	Mobile health (mHealth) approaches can broaden the reach and scale of behaviour change interventions at a low cost, be highly personalised, and deliver information in a flexible way that is engaging and rewarding.	Social Cognitive Theory	Socio-cognitive Theories
126	Sun, Y.	2020	A blended intervention to promote physical activity, health and work productivity among office employees using intervention mapping: a study protocol for a cluster-randomized controlled trial	N/A	Intervention Mapping Theory of Planned Behavior	Intervention Design and Evaluation Models Belief-Attitude Theories
127	Tan, A. M.	2016	Efficacy of a workplace osteoporosis prevention intervention: a cluster randomized trial	N/A	Social Cognitive Theory	Socio-Cognitive Theories
128	Tan, A. M..	2013	A cluster-randomised, controlled trial to assess the impact of a workplace osteoporosis prevention intervention on the dietary and physical activity behaviours of working women: study protocol	N/A	Social Cognitive Theory	Socio-Cognitive Theories
129	Thogersen-Ntoumani, C.	2017	Presenteeism, stress resilience, and physical activity in older manual workers: a person-centred analysis	Person-centred analyses, in which profiles of individuals are identified based on scores on variables that are relatively similar, are useful for two main reasons. First, they can enhance understanding of the complexity of the associations between variables of interest. Specifically, this type of analysis can help enhance understanding of how interactions (in particular between more than two vari…	N/A	N/A
130	Thorndike, A. N.	2021	Automated Behavioral Workplace Intervention to Prevent Weight Gain and Improve Diet: The ChooseWell 365 Randomized Clinical Trial	N/A	N/A	N/A
131	Tognetto, A.	2020	Seasonal influenza vaccination among health-care workers: the impact of different tailored programs in four University hospitals in Rome	N/A	N/A	N/A
132	Tshabalala, A.	2018	An innovation to improve health outcomes in Amajuba district, KwaZulu-Natal, South Africa	N/A	N/A	N/A
133	Tucker, S.	2016	Worksite Physical Activity Intervention for Ambulatory Clinic Nursing Staff	N/A	N/A	N/A
134	van de Ven, D.	2023	Reach and effectiveness of a worksite health promotion program combining a preventive medical examination with motivational interviewing; a quasi-experimental study among workers in low socioeconomic position	N/A	N/A	N/A
135	van Doorn, D.	2022	Study protocol: Evaluation of the 'real-world' Farmers Have Hearts - Cardiovascular Health Program	N/A	Transtheoretical Model	Decision-Making Theories
136	van Heijster, H.	2023	Process evaluation of workplace health promotion in a sheltered workplace: a care ethics perspective	N/A	N/A	N/A
137	van Holland B. J.	2017	Effectiveness and Cost-benefit Evaluation of a Comprehensive Workers’ Health Surveillance Program for Sustainable Employability of Meat Processing Workers	N/A	N/A	N/A
138	van Holland, B. J.	2012	Sustained employability of workers in a production environment: design of a stepped wedge trial to evaluate effectiveness and cost-benefit of the POSE program	The POSE program (Promotion Of Sustained Employability) consists of a broad assessment followed by a counselling session and, if needed, a tailored intervention. The main goals of the POSE program are 1) providing employee’s insight into their current employability and health status, 2) offering opportunities to improve employability and decrease health risks and 3) improving employability and he…	N/A	N/A
139	Varma, P.	2023	Pilot feasibility testing of biomathematical model recommendations for personalising sleep timing in shift workers	N/A	N/A	N/A
140	Verburgh, M.	2022	Workplace Health Promotion Among Ethnically Diverse Women in Midlife With a Low Socioeconomic Position	N/A	RE-AIM	Intervention Design and Evaluation Models
141	Viester, L.	2012	VIP in construction: systematic development and evaluation of a multifaceted health programme aiming to improve physical activity levels and dietary patterns among construction workers	N/A	Intervention Mapping	Intervention Design and Evaluation Models
142	Viester, L.	2017	Effectiveness of a worksite intervention for male construction workers on dietary and physical activity behaviors, body mass index, and health outcomes: Results of a randomized controlled trial	N/A	Intervention Mapping	Intervention Design and Evaluation Models
143	von Lengerke, T.	2017	Promoting Hand Hygiene Compliance PSYGIENE-a Cluster-Randomized Controlled Trial of Tailored Interventions	These [tailored interventions] are planned strategies to improve professional practice that take into account prospectively identified determinants of practice. The underlying principle is similar to that of individualized medicine, without the focus on biomarkers: tailored interventions are developed on the basis of typical, empirically assessed attributes of their recipients that are relevant t…	Health action process approach SWOT Analysis	Socio-Cognitive Theories Intervention Design and Evaluation Models
144	Walker, N.	2021	A redesigned training and staff support programme to enhance job retention in employees with moderate-severe depression	N/A	N/A	N/A
145	Wallis, A.	2021	Differences and similarities between leaders and nonleaders on psychological distress, well-being, and challenges at work	N/A	Conservation of Resources Theory Job Demand Control Support Model Two continua model for mental illness and mental health	Stress – Coping – Well-being Theories Workplace Health Models
146	Walthouwer, M. J. L.	2017	Implementation of web-based interventions by Dutch occupational health centers	Web-based interventions are provided to users via a website on the Internet and can be used with, for example, computers or mobile devices such as tablets and mobile phones. These interventions further have the potential to provide information that is tailored to participants’ demographics (e.g. age), socio-cognitive beliefs (e.g. self-efficacy) and behavior (e.g. physical activity level); these …	Theory of Planned Behavior Diffusion of Innovation Theory	Belief-Attitude Theories Intervention Design and Evaluation Models
147	Watkins, C.	2017	The Total Worker Health Concept: A Case Study in a Rural Workplace	N/A	SWOT Analysis	Intervention Design and Evaluation Models
148	Wollesen, B.	2019	Identifying individual stressors in geriatric nursing staff-a cross-sectional study	N/A	N/A	N/A
149	Yan, L.	2023	Psychological Stress and Coping Strategy Profiles Among Frontline Medical Workers During the COVID-19 Pandemic	N/A	N/A	N/A
150	Yao J.	2023	When Shepherds Shed: Trajectories of Weight-Related Behaviors in a Holistic Health Intervention Tailored for US Christian Clergy.	N/A	N/A	N/A
151	Zhai, D.	2019	Ambulatory Smoking Habits Investigation based on Physiology and Context (ASSIST) using wearable sensors and mobile phones: Protocol for an observational study	But to promote healthcare and well-being of these large at-risk smoking populations at an affordable expense, more and more researchers start looking for solutions through eHealth and mobile health systems, which can deliver tailored counselling and behavioural change treatment in a scalable way.	N/A	N/A
152	Zhang, E.	2022	Targeting COVID-19 vaccine hesitancy among nurses in Shanghai: A latent profile analysis	N/A	5C Psychological Antecedents of Vaccination	Decision-Making Theories
153	Zhang, Y.	2022	Digital circadian and sleep health in individual hospital shift workers: A cross sectional telemonitoring study	N/A	N/A	N/A
154	Zoellner, J.	2016	The Influence of Health Literacy on Reach, Retention, and Success in a Worksite Weight Loss Program	N/A	N/A	N/A

## Sheet: Results
Supplementary Material Precision prevention in occupational health: A conceptual analysis and development of a unified understanding and an integrative framework
S3. Table 2. Results.
Framework	Frequency	Category	Frequency
	64		62	Note. Due to multiple mentions, an article may deal with several frameworks of a category so that the individual frameworks do not add to the sum of the category.
Intervention Mapping	5	Intervention Design and Evaluation Models	14
SWOT Analysis	2	Decision-Making Theories	11
RE-AIM Framework	2	Socio-Cognitive Theories	10
PRECEDE-PROCEED Model	1	Belief-Attitude Theories	7
Diffusion of Innovation Theory	1	Person-Centered Approaches	7
Participatory Action Research	1	Workplace Health Models	6
Intervention Development Framework	1	Precision Health/Medicine Approaches	4
4 Stages Model	1	Stress-Coping-Well-Being Theories	3
Transtheoretical Model of Health Behavior Change	5
Elaboration Likelihood Model of Persuasion	2
5C Psychological Antecedents of Vaccination	3
Stages of Change Approach	1
Social Cognitive Theory	5
Health Action Process Approach	2
Social Learning and Cognitive-Behavioral Models	1
Model of Social Action Theory	1
Self-Regulation Theory	1
Theory of Planned Behavior	5
Health Belief Model	1
Integrative Model of Behavioral Prediction	1
Person-Centered Model	3
Targeted and Tailored Approaches	1
Personalized Classification Model	1
Person-Centered-Practice Framework	1
Job-Demand-Control Support Model	3
Job Demands-Resources Model	2
Effort-Reward Imbalance Model	1
Total Worker Health	1
Demand-Induced Strain Compensation Recovery Model	1
Precision Medicine	2
Precision Health Model	1
P4 Medicine Framework	1
Burnout Cascade Model	1
Reserve Capacity Model	1
Conservation of Resources Theory	1
Two Continua Model for Mental Illness and Mental Health	1
